# Supplementary material for: Genomic and Physiological Basis of Structural and Foliar Trait Variation in Tropical Species Pterocarpus officinalis : Implications for Restoration in Future Drier Climates
Source: Evol Appl. 2025 Apr 28;18(5):e70102. doi: 10.1111/eva.70102 (PMC12037992; doi:10.1111/eva.70102)
Supplement: Supplementary file 7 — Table S1. Basic Sequence quality information from fastp output. Sample column shows sample name. Total reads before shows initial amount of raw reads received. Percent in Q20 shows the percent of nucleotides across all reads in the Q20 or higher. Retained Reads post filtering shows the number of reads kept after all filtering using a Q30 or high criteria, with the percentage of reads in kept following Q30 filtering in the final column. Table S2. Locations of seed sources used in our study. In‐text shorthand name used for each seed source are shown in Collection site code column. Lat, Long and all World Clim Bioclimatic and Solar radiation values. environmental data downloaded from WorldClim at a 1^2km resolution. wc2_1_30s_bio_1 = Annual Mean Temperature. wc2_1_30s_bio_2 = Mean Diurnal Range (Mean of monthly (max temp—min temp)); wc2_1_30s_bio_3 = Isothermality (BIO2/BIO7) (×100); wc2_1_30s_bio_4 = Temperature Seasonality (standard deviation ×100); wc2_1_30s_bio_5 = Max Temperature of Warmest Month; wc2_1_30s_bio_6 = Min Temperature of Coldest Month; wc2_1_30s_bio_7 = Temperature Annual Range (BIO5‐BIO6); wc2_1_30s_bio_8 = Mean Temperature of Wettest Quarter; wc2_1_30s_bio_9 = Mean Temperature of Driest Quarter; wc2_1_30s_bio_10 = Mean Temperature of Warmest Quarter; wc2_1_30s_bio_11 = Mean Temperature of Coldest Quarter; wc2_1_30s_bio_12 = Annual Precipitation; wc2_1_30s_bio_13 = Precipitation of Wettest Month; wc2_1_30s_bio_14 = Precipitation of Driest Month; wc2_1_30s_bio_15 = Precipitation Seasonality (Coefficient of Variation); wc2_1_30s_bio_16 = Precipitation of Wettest Quarter; wc2_1_30s_bio_17 = Precipitation of Driest Quarter; wc2_1_30s_bio_18 = Precipitation of Warmest Quarter; wc2_1_30s_bio_19 = Precipitation of Coldest Quarter wc2_1_30s_srad_1—wc2_1_30s_srad_012 Represent average monthly solar radiation values for January (1) to December (12) respectively. Table S3. Dragonsblood tree ( Pterocarpus officinalis ) pairwise Fst differentiation values across [file EVA-18-e70102-s007.xlsx]

## Sheet: Table_S1
Table S1. Basic Sequence quality information from fastp output. Sample column shows sample name. Total reads before shows intital amount of raw reads received. Percent in Q20 shows the percent of nucleotides across all reads in the Q20 or higher. Retained Reads post filtering shows the number of reads kept after all fitlering by fastp followed by the percent of reads kept after all filtering by f…
Sample	Total Reads Before	Percent in Q20 or greater	Retain reads post filtering	Percentage of reads passing QC
2WA01	9579061	95.712	9398361	98.114
2WB01	8556770	95.7534	8397795	98.142
WA03	8126234	95.8104	8033083	98.854
WC01	6626308	95.7788	6547156	98.805
WD01	5656343	95.7637	5589967	98.827
WE01	8684268	95.832	8579373	98.792
WF01	7683674	95.7994	7590273	98.784
WG01	7503668	95.8349	7410516	98.759
WH01	7812255	95.7106	7717875	98.792
2WA02	7691011	95.8057	7549626	98.162
2WB02	7597462	95.7609	7454584	98.119
WA04	7771182	95.7691	7675732	98.772
WC02	9621737	95.7389	9510132	98.84
WD02	6044757	95.7146	5967067	98.715
WE02	8250431	95.9953	8151140	98.797
WF02	6792707	95.8022	6710393	98.788
WG02	6378517	95.8869	6305576	98.856
WH02	8826527	95.782	8719379	98.786
2WA03	7864115	95.6743	7718034	98.142
2WB03	6924632	95.6683	6792749	98.095
WA05	7940065	95.8466	7844356	98.795
WC03	6522114	95.8527	6444951	98.817
WD03	5890771	95.8789	5817619	98.758
WE03	8713732	95.6971	8607454	98.78
WF03	12190909	95.8411	12042435	98.782
WG03	7441383	95.6647	7349200	98.761
WH03	8643419	95.8882	8540738	98.812
2WA04	9595744	95.7667	9416642	98.134
2WB04	7184419	95.7641	7052508	98.164
WA06	7493227	95.9031	7405647	98.831
WC04	8435106	95.8467	8334214	98.804
WD04	6788725	95.9158	6705723	98.777
WE04	9238675	95.7488	9128404	98.806
WF04	8541023	95.7651	8437484	98.788
WG04	8212405	95.8798	8121250	98.89
WH04	12341612	95.8495	12188233	98.757
2WA05	6333310	95.7388	6211378	98.075
2WB05	3871964	95.6276	3770017	97.367
WA07	8412974	95.7051	8312927	98.811
WC05	9921672	95.7898	9800235	98.776
WD05	8737371	95.8536	8628556	98.755
WE05	10539043	95.8304	10408621	98.762
WF05	8454649	95.8973	8346714	98.723
WG05	9515677	95.8271	9399217	98.776
WH05	9441058	95.824	9333882	98.865
2WA06	6167344	95.6676	6055936	98.194
2WB06	3849224	90.1962	3367248	87.479
WA08	9199825	95.809	9088101	98.786
WC06	9960749	95.8029	9840667	98.794
WD06	8034242	95.7158	7936741	98.786
WE06	10244348	95.829	10121898	98.805
WF06	10859433	95.7331	10727184	98.782
WG06	13159924	95.8505	12989205	98.703
WH06	10749282	95.8842	10618497	98.783
2WA07	5507304	95.7388	5404456	98.133
2WB07	7768821	95.8342	7628414	98.193
WA09	11066406	95.7138	10934205	98.805
WC07	8769669	95.8042	8663232	98.786
WD07	8891356	95.7882	8783416	98.786
WE07	12136383	95.8024	11989990	98.794
WF07	11533398	95.8048	11386985	98.731
WG07	20228894	95.9487	19870130	98.226
WH07	14823407	95.8498	14625479	98.665
2WA08	7100859	95.9085	6966996	98.115
2WB08	8376655	95.739	8221821	98.152
WA10	9601090	95.8322	9486697	98.809
WC08	8744014	95.7778	8634163	98.744
WD08	8828184	95.8503	8711272	98.676
WE08	9168891	95.6277	9053138	98.738
WF08	10661492	95.8121	10531463	98.78
WG08	8867709	95.9993	8756724	98.748
WH08	11022425	95.816	10893008	98.826
2WA09	8972473	95.6353	8804008	98.122
2WB09	7750521	95.6115	7608928	98.173
WA11	9418764	95.8588	9306567	98.809
WC09	7164426	95.8402	7081758	98.846
WD09	3548616	95.8381	3506635	98.817
WE09	8356564	95.7727	8258405	98.825
WF09	7828218	95.8999	7734567	98.804
WG09	12165048	95.822	12024048	98.841
WH09	9377262	95.8058	9268096	98.836
2WA10	9738783	95.622	9561213	98.177
2WB10	8186234	95.6287	8038226	98.192
WB10	9390906	95.8397	9278780	98.806
WC10	7482569	95.8219	7394381	98.821
WD10	9671168	95.8053	9556944	98.819
WE10	9644703	95.8444	9534082	98.853
WF10	12543677	95.8818	12398369	98.842
WG10	9800987	95.8276	9684594	98.812
WH10	8837160	95.8107	8737168	98.869
2WA11	8848140	95.6498	8684827	98.154
WA01	8384271	95.8204	8284897	98.815
WB11	8865554	95.8048	8754993	98.753
WC11	8589838	95.7252	8491705	98.858
WD11	10051412	95.8164	9937723	98.869
WE11	11355062	95.8587	11222850	98.836
WF11	10503763	96.0354	10385541	98.874
WG11	12412042	95.9583	12272479	98.876
WH11	8735692	95.7784	8634477	98.841
2WA12	6887581	95.7311	6762129	98.179
WA02	7595025	95.8134	7502557	98.783
WB12	6210227	95.772	6139458	98.86
WC12	8146755	95.7094	8048173	98.79
WD12	4262675	95.6242	4196761	98.454
WE12	10794720	95.753	10666046	98.808
WF12	10614251	95.821	10490524	98.834
WG12	5237977	95.8219	5177867	98.852
WH12	6516227	95.7694	6422743	98.565

## Sheet: Table_S2
Table S2.Locations of seed sources used in our study. In-text shorthand name used for each seed source are shown in Collection site code column. Lat, Long and all World Clim Bioclimatic and Solar radiation values. environmental data downloaded from WorldClim at a 1^2km resolution. wc2_1_30s_bio_1 = Annual Mean Temperature. wc2_1_30s_bio_2 = Mean Diurnal Range (Mean of monthly (max temp - min temp…
Population_name	Population_code	Latitude	Longitude	wc2_1_30s_bio_9	wc2_1_30s_bio_8	wc2_1_30s_bio_7	wc2_1_30s_bio_6	wc2_1_30s_bio_5	wc2_1_30s_bio_4	wc2_1_30s_bio_3	wc2_1_30s_bio_2	wc2_1_30s_bio_19	wc2_1_30s_bio_18	wc2_1_30s_bio_17	wc2_1_30s_bio_16	wc2_1_30s_bio_15	wc2_1_30s_bio_14	wc2_1_30s_bio_13	wc2_1_30s_bio_12	wc2_1_30s_bio_11	wc2_1_30s_bio_10	wc2_1_30s_bio_1	wc2_1_30s_srad_012	wc2_1_30s_srad_023	wc2_1_30s_srad_034	wc2_1_30s_srad_045	wc2_1_30s_srad_056	wc2_1_30s_srad_067	wc2_1_30s_srad_078	wc2_1_30s_srad_089	wc2_1_30s_srad_09_10	wc2_1_30s_srad_10_11	wc2_1_30s_srad_11_12	wc2_1_30s_srad_12_13
Riego los frailes	LFRA	18.4171	-65.9134	24.3333	26.7333	12.1	19.7	31.8	131.393	72.2452	8.74167	203	457	203	500	32.7489	61	175	1529	24.3333	27.45	26.0125	15597	17607	20591	21918	21578	22307	22596	21973	19959	18186	15552	14573
Rio Mameys	MLOW	18.3465	-65.7572	23.6	26.0333	11.5	19.3	30.8	134.324	69.6377	8.00833	292	557	292	629	29.7906	82	227	1967	23.6	26.7667	25.2958	14958	16904	19842	21159	21197	21702	21661	21567	19705	17844	15214	14012
Cubina Bosque Durado	BDUR	18.469	-66.2827	24.65	27.2833	13.5	18.9	32.4	130.456	75.8642	10.2417	263	492	257	493	29.0028	67	188	1671	24.2333	27.3167	25.9125	15371	17257	20289	21562	21252	21780	22024	21377	19673	17841	15351	14212
Rio Espiritu Santo	RESP	18.3464	-65.8236	23.6	26.65	11.9	19.1	31	137.923	70.4482	8.38333	279	558	279	616	30.3092	78	220	1914	23.6	26.85	25.35	15013	17056	19965	21260	21241	21798	21871	21619	19755	17936	15394	14196
Rio Sabana/ jimenez	RSAB	18.3499	-65.7378	23.65	26.1	11.4	19.4	30.8	134.043	69.883	7.96667	285	547	285	622	30.228	78	224	1931	23.65	26.8333	25.3583	14968	17075	19891	21239	21169	21746	21670	21577	19757	17942	15285	14090
Quebrada Jimenez/Laboy	QGRA	18.3348	-65.808	22.6333	25.6833	11.6	18.3	29.9	136.087	69.8276	8.1	332	638	332	687	28.0108	91	244	2181	22.6333	25.85	24.3667	14950	16906	19867	21221	21246	21660	21832	21527	19644	17869	15265	14019
Naguabo	NAGU	18.183	-65.7378	24.3	27.2	11.5	19.9	31.4	132.244	71.3768	8.20833	226	560	226	642	38.5891	64	233	1795	24.3	27.4333	25.9708	15550	17559	20649	21882	21749	22229	22444	21905	20079	18193	15693	14552
Rio Santiago	RSNT	18.189	-65.7258	24.2833	27.2	11.5	19.9	31.4	131.388	70.7246	8.13333	224	551	224	633	38.4937	66	230	1781	24.2833	27.4167	25.9583	15654	17440	20529	21923	21757	22236	22422	21936	20060	18173	15602	14588
Rio Guajataca	QGUA	18.4868	-66.9572	23.8333	26.6833	15.8	17.3	33.1	126.103	78.3228	12.375	222	465	222	515	31.8881	69	189	1587	23.8333	26.8333	25.4542	15418	17616	20448	21669	21533	22143	22240	21592	19749	17867	15517	14219
Mayagüez	MAYG	18.2557	-67.1756	24.2	26.8667	15.2	17.8	33	122.202	78.3991	11.9167	169	635	153	660	51.4926	45	229	1634	24.1333	27.0167	25.7167	15702	17660	20279	21372	20905	21785	21824	21449	19745	17928	15750	14534
MHIG	MHIG	18.3038	-65.7618	22.1333	24.2667	11.1	17.7	28.8	138.068	67.7177	7.51667	382	633	360	692	25.474	103	234	2266	21.7167	24.9833	23.4583	14382	16144	18911	20681	20412	20890	21151	21023	19323	17389	14652	13320
Punta Vientos	PVIE	17.9728	-65.9796	24.4667	27.3	11.8	19.9	31.7	128.308	72.3164	8.53333	156	517	156	618	50.5651	47	237	1493	24.4667	27.5333	26.1083	15714	17551	20700	21782	21759	22174	22221	21755	19946	18106	15696	14536

## Sheet: Table_S3
Table S3. Dragonsblood tree (Pterocarpus officinalis) pairwise Fst differentiation values across twelve sampling sites in Puerto Rico. Sites codes as in Figure 1.
Collection Site	PVIE	NAGU	RSNT	MHIG	MLOW	RSAB	QGRA	RESP	LFRA	BDUR	QGUA
PVIE	--
NAGU	0.0018	--
RSNT	0.0019	0.002	--
MHIG	0.0034	0.0016	0.0038	--
MLOW	0.002	0.0019	0.0019	0.0014	--
RSAB	0.0036	0.0018	0.0039	0.0025	0.0025	--
QGRA	0.0034	0.0011	0.0036	0.0024	0.0029	0.0004	--
RESP	0.0025	0.0008	0.0019	0.0016	0.0009	0.0021	0.0017	--
LFRA	0.0033	0.0014	0.0028	0.0021	0.0007	0.0022	0.0024	0.0006	--
BDUR	0.0033	0.0017	0.0031	0.0018	0.0014	0.0019	0.0021	0.0005	0.0004	--
QGUA	0.0049	0.0031	0.004	0.0043	0.003	0.0045	0.0045	0.0023	0.0027	0.0036	--
MAYG	0.0057	0.003	0.0057	0.0039	0.0034	0.0036	0.0037	0.0027	0.0028	0.0019	0.0047

## Sheet: Table_S4
Table S4. Dragonsblood tree (Pterocarpus officinalis) genetic diversity estimates obtained at twelve sampling sites in Puerto Rico. Sites codes as in Figure 1.
	17,000 SNPs dataset					56,700 SNPs dataset
Site	Ho ± SD	uHe ± SD	PA	Fis		Ho ± SD	uHe ± SD	PA	Fis
PVIE	0.774±0.243	0.482±0.106	226	-0.606		0.882±0.195	0.516±0.075	1099	-0.71
NAGU	0.787±0.233	0.485±0.098	106	-0.623		0.878±0.197	0.517±0.076	1621	-0.699
RSNT	0.769±0.240	0.478±0.104	294	-0.608		0.884±0.190	0.511±0.073	1103	-0.729
MHIG	0.781±0.254	0.491±0.113	101	-0.591		0.881±0.205	0.525±0.084	774	-0.678
MLOW	0.771±0.238	0.479±0.100	242	-0.609		0.881±0.187	0.511±0.070	1194	-0.724
RSAB	0.783±0.232	0.481±0.098	189	-0.626		0.884±0.189	0.512±0.072	965	-0.729
QGRA	0.783±0.229	0.479±0.097	176	-0.636		0.873±0.189	0.507±0.072	2006	-0.723
RESP	0.779±0.233	0.481±0.098	210	-0.617		0.883±0.190	0.510±0.072	949	-0.731
LFRA	0.773±0.236	0.480±0.100	269	-0.609		0.882±0.191	0.511±0.073	1102	-0.726
BDUR	0.777±0.230	0.479±0.095	211	-0.624		0.881±0.190	0.508±0.071	1386	-0.733
QGUA	0.771±0.243	0.477±0.107	252	-0.617		0.882±0.191	0.512±0.072	1176	-0.724
MAYG	0.783±0.236	0.480±0.101	147	-0.63		0.883±0.192	0.513±0.072	1344	-0.722

## Sheet: Table_S5
Table S5. Test statistic for each water-use efficiency traits. F statistics are from the one-way ANOVA, χ² statistics are from the chi-square test. Long Cor column shows significant correlations between traits and longitude. Elev Cor column shows significant correlations between elevation and traits. Iso Cor Column shows significant correlations between traits and isothermality. Columns LFRA to P…
Trait	Test Stat	Longitude Correlation	Elevation Correlation	Isothermality Correlation	MAP Correlation	LFRA	MLOW	BDUR	RESP	RSAB	QGRA	NAGU	RSNT	QGUA	MAYG	PVIE
A (µmol/m^2 * s)	F=6.892 p=5.1e-08	r= -0.77 p = 0.0058	N/A	r = 0.64 p = 0.033	N/A	8.674 (±1.116)	6.924 (±1.328)	5.799 (±1.574)	9.201 (±0.929)	8.821 (±1.043)	5.236 (±0.964)	5.737 (±1.028)	4.493 (±0.872)	11.425 (±0.702)	12.959 (±0.751)	7.431 (±0.726)
Log WUE (A/gs)	F= 1.46 p = 0.165	N/A	N/A	N/A	N/A	4.480 (±0.084)	4.170 (±0.170)	4.532 (±0.272)	4.0174 (±0.151)	4.141 (±0.103)	4.398 (±0.127)	4.413 (±0.122)	4.406 (±0.113)	4.250 (±0.093)	4.246 (±0.058)	4.192 (±0.127)
Log SLA (m^2/g)	F= 4.54 p = 3.34e-05	N/A	N/A	N/A	r =0.63, p = 0.036	5.130 (±0.078)	5.368 (±0.0419)	5.422 (±0.097)	5.441 (±0.053)	5.389 (±0.046)	5.441 (±0.049)	5.231 (±0.066)	5.507 (±0.064)	5.165 (±0.030)	5.287 (±0.051)	5.288 (±0.036)
SPAD	F= 5.73 , p= 1.42e-06	r = -0.63 p = 0.04		r = 0.72 p = 0.012	r =-0.66, p = 0.026	49.241 (±3.517)	42.948 (±2.246)	46.852 (±4.628)	32.039 (±1.499)	37.762 (±1.993)	36.906 (±2.041)	43.767 (±1.882)	37.836 (±1.504)	48.140 (±2.139)	48.367 (±2.548)	40.954 (±1.504)
Thickness (mm)	F = 3.668 p = 0.000383	N/A	r = -0.76 p = 0.0071	N/A	r = -0.75, p = 0.0075	0.164 (±0.005)	0.155 (±0.009)	0.162 (±0.006)	0.155 (±0.007)	0.158 (±0.004)	0.133 (±0.005)	0.168 (±0.006)	0.144 (±0.0049)	0.176 (±0.00330)	0.162 (±0.006)	0.164 (±0.006)
d13C	F = 4.514, p = 3.77e-05	N/A	N/A	N/A	N/A	-27.554 (±0.294)	-27.982 (±0.336)	-27.431 (±0.380)	-28.769 (±0.247)	-27.811 (±0.293)	-27.292 (±0.307)	-27.07 (±0.393)	-26.18 (±0.250)	-27.814 (±0.251)	-27.462 (±0.189)	-27.705 (±0.329)
Log % N	F = 3.665, p = 0.00404	N/A	N/A	N/A	N/A	1.263 (±0.067)	1.163 (±0.0322)	1.247 (±0.0378)	0.965 (±0.062)	1.001 (±0.036)	1.200 (±0.055)	1.141 (±0.072)	1.116 (±0.063)	1.147 (±0.031)	1.181 (±0.018)	1.006 (±0.044)
C/N	F = 3.671 p = 0.000397	N/A	N/A	N/A	N/A	14.227 (±0.827)	15.345 (±0.514)	13.736 (±0.537)	18.57 (±1.044)	17.673 (±0.659)	14.932 (±0.860)	15.922 (±1.079)	16.074 (±0.994)	15.363 (±0.452)	14.823 (±0.273)	17.625 (±0.627)
E (mol/m^2 *s)	χ² = 37.345 p = 4.932e-05	r = -0.65 p = 0.0031	N/A	N/A	N/A	0.00198 (±0.0003)	0.00223 (±0.0004)	0.00153 (±0.0004)	0.00305 (±0.0003)	0.00268 (±0.0003)	0.00145 (±0.0004)	0.00139 (±0.0003)	0.00117 (±0.0002)	0.00306 (±0.0003)	0.00339 (±0.0002)	0.00226 (±0.0003)
gs (mol/m^2 *s)	χ² = 37.663 p = 4.343e-05	r = -0.61 p = 0.046	N/A	N/A	N/A	0.104 (±0.019)	0.120 (±0.0251)	0.083 (±0.0249)	0.172 (±0.019)	0.146 (±0.020)	0.075 (±0.022)	0.071 (±0.017)	0.060 (±0.0149)	0.168 (±0.0167)	0.189 (±0.015)	0.123 (±0.019)
Fresh.Wt (g)	χ² = 7.7814 p = 0.6502	N/A	N/A	N/A	N/A	0.393 (±0.0311)	0.371 (±0.0454)	0.527 (±0.075)	0.431 (±0.036)	0.420 (±0.034)	0.361 (±0.044)	0.505 (±0.062)	0.419 (±0.035)	0.380 (±0.018)	0.431 (±0.068)	0.506 (±0.088)
d15N	χ² = 53.099 p = 7.138e-08	N/A	N/A	N/A	N/A	-0.893 (±0.170)	-0.057 (±0.151)	2.021 (±0.352)	0.03 (±0.196)	0.146 (±0.269)	0.322 (±0.171)	-0.384 (±0.273)	-0.216 (±0.075)	-0.728 (±0.093)	-0.651 (±0.091)	0.108 (±0.189)
% C	χ² = 32.541 p = 0.000325	N/A	N/A	N/A	N/A	49.423 (±0.195)	48.862 (±0.259)	47.606 (±0.354)	48.159 (±0.161)	47.812 (±0.209)	48.935 (±0.716)	48.936 (±0.229)	48.213 (±0.249)	48.241 (±0.229	48.201 (±0.199)	47.9625 (±0.416)

## Sheet: Table_S6
Table S6. A Pairwise Comparisons for each water-use trait. Traits are seperated in tables A-K with the trait listed in the leftmost column in bold .For traits that conformed to parametric assumptions (Assimilation Rate, Log Specific LeafArea, SPAD, Thickness, d13C, %N and C/N Ratio) a pairwise t-test with holm correction was used. For Traits that did not meet (Transpiration, stomatal conductance,…
6A Pairwise Comparisons for Evapotranspiration
	MAYG	QGUA	BDUR	PVIE	RSNT	LFRA	NAGU	RESP	QGRA	MLOW
QGUA	0.00229492	NA	NA	NA	NA	NA	NA	NA	NA	NA
BDUR	0.0580008	1	NA	NA	NA	NA	NA	NA	NA	NA
PVIE	0.00675486	1	1	NA	NA	NA	NA	NA	NA	NA
RSNT	0.00059538	1	1	0.882764	NA	NA	NA	NA	NA	NA
LFRA	0.741735	1	1	1	0.882764	NA	NA	NA	NA	NA
NAGU	0.00675486	1	1	1	1	1	NA	NA	NA	NA
RESP	0.482842	0.482842	1	1	0.233822	1	0.882764	NA	NA	NA
QGRA	1	0.0129901	1	0.0318258	0.00116911	1	0.0467644	1	NA	NA
MLOW	0.132456	1	1	1	1	1	1	1	1	NA
RSAB	0.233822	0.741735	1	1	0.233822	1	1	1	1	1
6B. Pairwise Comparisons for stomatal conductance
	MAYG	QGUA	BDUR	PVIE	RSNT	LFRA	NAGU	RESP	QGRA	MLOW
QGUA	0.104462	NA	NA	NA	NA	NA	NA	NA	NA
BDUR	0.30543	1	NA	NA	NA	NA	NA	NA	NA
PVIE	0.482842	1	1	NA	NA	NA	NA	NA	NA
RSNT	0.00416766	1	1	1	NA	NA	NA	NA	NA
LFRA	0.186538	1	1	1	1	NA	NA	NA	NA
NAGU	0.0258178	1	1	1	1	1	NA	NA	NA
RESP	1	0.30543	0.30543	1	0.0258178	1	0.186538	NA	NA
QGRA	1	0.260928	0.482842	1	0.0222131	1	0.0739787	1	NA
MLOW	1	1	1	1	1	1	1	1	1
RSAB	1	1	1	1	0.141094	1	0.929226	1	1	1
6C Pairwise Comparisons for Assimilation Rate
	MAYG	QGUA	BDUR	PVIE	RSNT	LFRA		NAGU	RESP	QGRA	MLOW
QGUA	1.61733e-05	NA	NA	NA	NA	NA	QGUA	NA	NA	NA	NA
BDUR	0.000567059	1	NA	NA	NA	NA	BDUR	NA	NA	NA	NA
PVIE	0.00711236	1	1	NA	NA	NA	PVIE	NA	NA	NA	NA
RSNT	1.59965e-06	1	1	1	NA	NA	RSNT	NA	NA	NA	NA
LFRA	0.121008	0.539914	1	1	0.147228	NA	LFRA	NA	NA	NA	NA
NAGU	7.22738e-05	1	1	1	1	1	NAGU	NA	NA	NA	NA
RESP	0.317878	0.220548	0.985423	1	0.0501915	1	RESP	0.529924	NA	NA	NA
QGRA	1	0.00200906	0.0261905	0.251402	0.000283954	1	QGRA	0.00709335	1	NA	NA
MLOW	0.00199157	1	1	1	1	1	MLOW	1	1	0.10237	NA
RSAB	0.157838	0.432997	1	1	0.11249	1	RSAB	0.985423	1	1	1
6D Pairwise Comparisons for log SLA
	MAYG	QGUA	BDUR	PVIE	RSNT	LFRA	NAGU	RESP	QGRA	MLOW
QGUA	1	NA	NA	NA	NA	NA	NA	NA	NA	NA
BDUR	1	1	NA	NA	NA	NA	NA	NA	NA	NA
PVIE	1	1	1	NA	NA	NA	NA	NA	NA	NA
RSNT	0.260624	1	1	0.330163	NA	NA	NA	NA	NA	NA
LFRA	1	0.0105329	0.0524268	1	0.00031166	NA	NA	NA	NA	NA
NAGU	1	0.498234	1	1	0.0446208	1	NA	NA	NA	NA
RESP	1	1	1	1	1	0.0105329	0.498234	NA	NA	NA
QGRA	1	0.0754821	0.249681	1	0.00435583	1	1	0.0754821	NA	NA
MLOW	1	1	1	1	1	0.139505	1	1	0.625493	NA
RSAB	1	1	1	1	1	0.0639579	1	1	0.337651	1
6E Pairwise Comparisons for SPAD
	MAYG	QGUA	BDUR	PVIE	RSNT	LFRA	NAGU	RESP	QGRA	MLOW
QGUA	0.0303335	NA	NA	NA	NA	NA	NA	NA	NA	NA
BDUR	1	0.241049	NA	NA	NA	NA	NA	NA	NA	NA
PVIE	0.832121	1	1	NA	NA	NA	NA	NA	NA	NA
RSNT	0.0511293	1	0.394759	1	NA	NA	NA	NA	NA	NA
LFRA	1	0.0250504	1	0.613144	0.0434401	NA	NA	NA	NA	NA
NAGU	1	1	1	1	1	1	NA	NA	NA	NA
RESP	0.000121336	1	0.00341863	0.327254	1	0.000128686	0.0306693	NA	NA	NA
QGRA	1	0.0606908	1	1	0.107362	1	1	0.00045901	NA	NA
MLOW	1	1	1	1	1	1	1	0.0488668	1	NA
RSAB	0.0488668	1	0.382475	1	1	0.0412605	1	1	0.102761	1
6F Pairwise Comparisons for Thickness
	MAYG	QGUA	BDUR	PVIE	RSNT	LFRA	NAGU	RESP	QGRA	MLOW
QGUA	0.0481192	NA	NA	NA	NA	NA	NA	NA	NA	NA
BDUR	1	0.119087	NA	NA	NA	NA	NA	NA	NA	NA
PVIE	1	0.0210458	1	NA	NA	NA	NA	NA	NA	NA
RSNT	1	1	1	0.776509	NA	NA	NA	NA	NA	NA
LFRA	1	0.0189192	1	1	0.772908	NA	NA	NA	NA	NA
NAGU	1	0.00620627	1	1	0.325333	1	NA	NA	NA	NA
RESP	1	0.473383	1	1	1	1	1	NA	NA	NA
QGRA	1	0.000221707	1	1	0.0193685	1	1	0.629503	NA	NA
MLOW	1	0.499264	1	1	1	1	1	1	0.600082	NA
RSAB	1	0.149961	1	1	1	1	1	1	1	1
6G Pairwiise comparisons for d13C
	MAYG	QGUA	BDUR	PVIE	RSNT	LFRA	NAGU	RESP	QGRA	MLOW
QGUA	1	NA	NA	NA	NA	NA	NA	NA	NA	NA
BDUR	1	1	NA	NA	NA	NA	NA	NA	NA	NA
PVIE	1	1	1	NA	NA	NA	NA	NA	NA	NA
RSNT	0.0962752	0.298427	0.258815	0.0296528	NA	NA	NA	NA	NA	NA
LFRA	1	1	1	1	0.0478133	NA	NA	NA	NA	NA
NAGU	1	1	1	1	1	1	NA	NA	NA	NA
RESP	0.137493	0.042129	0.235092	0.843405	1.89834e-06	0.247377	0.010637	NA	NA	NA
QGRA	1	1	1	1	0.0127441	1	1	1	NA	NA
MLOW	1	1	1	1	0.00126936	1	1	1	1	NA
RSAB	1	1	1	1	0.00878131	1	1	1	1	1
6H Pairwise Comparisons for %N
	MAYG	QGUA	BDUR	PVIE	RSNT	LFRA	NAGU	RESP	QGRA	MLOW
QGUA	1	-	-	-	-	-	-	-	-	-
BDUR	1	1	-	-	-	-	-	-	-	-
PVIE	1	0.6445	0.3102	-	-	-	-	-	-	-
RSNT	1	1	1	1	-	-	-	-	-	-
LFRA	1	1	1	0.0343	1	-	-	-	-	-
NAGU	1	1	1	1	1	1	-	-	-	-
RESP	0.7236	0.2426	0.1194	1	1	0.0099	1	-	-	-
QGRA	1	1	1	1	1	1	1	1	-	-
MLOW	1	1	1	1	1	1	1	1	1	-
RSAB	1	0.4354	0.215	1	1	0.0187	1	1	1	1
6I Pairwise Comparisons for C/N Ratio
	MAYG	QGUA	BDUR	PVIE	RSNT	LFRA	NAGU	RESP	QGRA	MLOW
QGUA	1	-	-	-	-	-	-	-	-	-
BDUR	1	1	-	-	-	-	-	-	-	-
PVIE	0.5262	0.6681	0.0807	-	-	-	-	-	-	-
RSNT	1	1	1	1	-	-	-	-	-	-
LFRA	1	1	1	0.1239	1	-	-	-	-	-
NAGU	1	1	1	1	1	1	-	-	-	-
RESP	0.0503	0.0666	0.0062	1	1	0.0081	0.8405	-	-	-
QGRA	1	1	1	1	1	1	1	0.3075	-	-
MLOW	1	1	1	1	1	1	1	0.1946	1	-
RSAB	0.3885	0.5026	0.0556	1	1	0.0807	1	1	1	1
6J Pairwise Comparisons for d15N
	MAYG	QGUA	BDUR	PVIE	RSNT	LFRA	NAGU	RESP	QGRA	MLOW
QGUA	0.0105	-	-	-	-	-	-	-	-	-
BDUR	0.0057	0.0551	-	-	-	-	-	-	-	-
PVIE	0.1372	1	0.1102	-	-	-	-	-	-	-
RSNT	0.2172	0.3994	0.0057	1	-	-	-	-	-	-
LFRA	1	0.0105	0.0057	0.0759	0.1102	-	-	-	-	-
NAGU	1	0.7261	0.0168	1	1	1	-	-	-	-
RESP	0.1102	1	0.0292	1	1	0.0823	1	-	-	-
QGRA	1	0.0095	0.0152	0.1069	0.1269	1	1	0.1094	-	-
MLOW	0.1094	1	0.0551	1	1	0.0334	1	1	0.0576	-
RSAB	0.3994	1	0.0551	1	1	0.1323	1	1	0.3221	1
6K Pairwise comparisons for %C
	MAYG	QGUA	BDUR	PVIE	RSNT	LFRA	NAGU	RESP	QGRA	MLOW
QGUA	1	-	-	-	-	-	-	-	-	-
BDUR	1	1	-	-	-	-	-	-	-	-
PVIE	1	1	1	-	-	-	-	-	-	-
RSNT	1	1	1	1	-	-	-	-	-	-
LFRA	0.069	0.277	0.078	1	0.126	-	-	-	-	-
NAGU	1	1	0.533	1	1	1	-	-	-	-
RESP	1	1	1	1	1	0.033	1	-	-	-
QGRA	1	1	1	1	1	0.193	1	1	-	-
MLOW	1	1	1	1	1	1	1	1	1	-
RSAB	1	1	1	1	1	0.015	0.196	1	1	0.533

## Sheet: Table_S7
Table S7. Full BlastX Results with Arabidopsis orthologs for candidate genes identififed from GWAS and GEA. Leftmost column indicates the sequence coordinates from the P.macrocarpa genome used for functional annotation. Followed by th function of the A.thaliana ortholog identified from the candidate snp. Followed by the gene name of the identified ortholog in A.thaliana. E-val, Length, score and …
P.macrocarpus Query Sequence	Description	TAIR10 gene match	E-val	%ID	Variable Association	Length	Score	Function
Signal transduction
CM062514.1:13511381-13511781	Zincin-like metalloproteases family protein	AT1G67690	2.1e-08	76.5	Precipitation of Wettest Quarter	17	78	Proteolisis
CM062515.1:23218940-23219340	Cysteine proteinases superfamily protein	AT3G02070	7.1e-17	67.6	Mean Temp of the Coldest Month	34	119	Proteolysis, enables cysteine-type deubiquitinase activity
CM062515.1:71466043-71466443	cysteine-rich RECEPTOR-like kinase	CRK8	7e-15	46.9	%N	49	110	aminoacid phosphorylation, enables protein kinase activity
CM062518.1:31739082-31739482	cysteine-rich RECEPTOR-like kinase	CRK8	6.6e-21	50.0	Precipitation of Wettest Quarter	68	209	aminoacid phosphorylation, enables protein kinase activity
CM062520.1:76249400-76249800	cysteine-rich RECEPTOR-like kinase	CRK8	7.8e-19	39.4	E+SLA+SPAD+THICKNESS+D13C	99	194	aminoacid phosphorylation, enables protein kinase activity
CM062513.1_11025960 -110256360	cysteine-rich RECEPTOR-like kinase	CRK8	0.0016	53.6	Isothermality	28	83	aminoacid phosphorylation, enables protein kinase activity
CM062520.1:76992922-76993322	cysteine-rich RECEPTOR-like kinase	CRK8	1.4e-27	49.4	Mean Temp of the Coldest Month	81	234	aminoacid phosphorylation, enables protein kinase activity
CM062520.1:74904856-74905256	cysteine-rich RECEPTOR-like kinase	CRK8	7.4e-15	42.0	Precipitation of Wettest Quarter	50	106	aminoacid phosphorylation, enables protein kinase activity
CM062514.1:60362465-60362865	cysteine-rich RECEPTOR-like kinase	CRK8	1.1e-14	52.6	Isothermality	57	164	aminoacid phosphorylation, enables protein kinase activity
CM062520.1:76992866-76993266	cysteine-rich RECEPTOR-like kinase	CRK8	2.1e-35	49.4	Precipitation of Wettest Quarter	81	234	aminoacid phosphorylation, enables protein kinase activity
CM062521.1:45112333-45112733	cysteine-rich RECEPTOR-like kinase	CRK8	2.8e-10	36.2	Isothermality	58	114	aminoacid phosphorylation, enables protein kinase activity
CM062516.1:10560336-10560736	Protein kinase superfamily protein	AT5G24080	0.002	27.9	Precipitation of Wettest Quarter	68	83	aminoacid phosphorylation, enables protein serine/threonine kinase activity, involved in pollen recognition
CM062516.1:10574805-10575205	lectin protein kinase family protein	AT1G34300	9.1e-09	48.9	Isothermality	45	121	aminoacid phosphorylation, enables protein serine/threonine kinase activity, involved in pollen recognition
CM062522.1:70497447-70497847	serine/threonine-protein phosphatase 7 long form-like protein	AT1G48120	6.6e-17	36.2	Isothermality	94	180	hydrolase, involved in serine/threonine phosphatase activity
CM062516.1:13640948-13641348	Leucine-rich repeat protein kinase family protein	AT2G01210	5.7e-07	44.2	Precipitation of Wettest Quarter	52	108	aminoacid phosphorylation, ATP binding, enables protein serine/threonine kinase acrivity
CM062516.1:13615360-13615760	Leucine-rich repeat (LRR) family protein	AT5G23400	4.8e-09	51.1	Precipitation of Wettest Quarter	47	123	signal transduction, defense response
Transcription regulation and translation
CM062514.1:37715081-37715481	Class II aminoacyl-tRNA and biotin synthetases superfamily protein	AT4G26870	7.6e-27	80	%C	15	61	nucleic acid binding, ATP binding, tRNA aminoacylation for protein translation
CM062515.1:8862101-8862501	basic helix-loop-helix (bHLH) DNA-binding superfamily protein	AT1G68920	1.6e-07	92.3	E+SLA+SPAD+THICKNESS+D13C	26		transcription regulation
CM062520.1:52018731-52019131	basic helix-loop-helix (bHLH) DNA-binding superfamily protein	AT1G68920	1.6e-07	92.3	E+SLA+SPAD+THICKNESS+D13C	26		transcription regulation
CM062514.1:45693673-45694073	Myb/SANT-like DNA-binding domain protein	AT5G05800	6.3e-16	46.9	Mean Temp of the Coldest Month	64	169	transcription regulation, protein binding, growth and development
CM062521.1:20837866-20838266	TLP8 description:tubby like protein 8	TLP8	0.072	57.1	Isothermality	28	71	transcription regulation
CM062522.1:64832607-64833007	Homeobox-leucine zipper family protein / lipid-binding START domain-containing protein	PHV	7.2e-06	86.4	E+SLA+SPAD+THICKNESS+D13C	22	100	enables DNA binding transcription factor activity, involved in meristem initiation and development
CM062520.1:20768553-20768953	ATP-dependent RNA helicase	AT5G39840	4.1e-79	85.7	Precipitation of Wettest Quarter	133	631	nucleic acid binding, ATP binding, helicase activity
CM062513.1:4660324-4660724	zinc knuckle (CCHC-type) family protein	AT1G75560	0.003	45.8	Mean Temp of the Coldest Month	24	81	nucleic acid binding (mRNA)
CM062517.1:46248207-46248607	Polynucleotidyl transferase, ribonuclease H-like superfamily protein	AT3G01410	0.00061	36.8	Precipitation of Wettest Quarter	57	86	nucleic acid binding
CM062520.1:11003412-11003812	cleavage and polyadenylation specificity factor 73-I	CPSF73-I	0.011	50.0	Isothermality	28	77	protein binding, RNA processing and metabolism
CM062521.1:13230402-13230802	BED zinc finger and hAT dimerization domain-containing protein	DAYSLEEPER	2.9e-08	39.4	%N	33	77	transposase, circadian rhythm, development
CM062517.1:32067950-32068350	villin 3	VLN 3	0.02	29.9	E+SLA+SPAD+THICKNESS+D13C	67	75	actin binding, cytoskeleton organization, regulation of coordinated cell expansion
CM062518.1:43993830-43994230	Ypt/Rab-GAP domain of gyp1p superfamily protein	AT4G13730	1.4e-21	84.8	Mean Temp of the Coldest Month	46	214	Regulation of Rab GTPase activity
CM062516.1:52141538-52141938	Forkhead-associated (FHA) domain-containing protein	AT1G75530	0.099	35.3	%N	34	70	Regulation of plant development
DNA and RNA Methylation
CM062513.1:5248708-5249108	Polynucleotidyl transferase, ribonuclease H-like superfamily protein	AT5G42905	0.00084	32.3	Isothermality	65	85	nucleic acid binding, RNA-directed DNA polymerase (reverse transcriptase)
CM062513.1:36727751-36728151	tRNA/rRNA methyltransferase (SpoU) family protein	AT4G17610	1.2e-07	57.4	Mean Temp of the Coldest Month	47	113	RNA processing, tRNA methylation
CM062520.1:47376524-47376924	DNAse I-like superfamily protein	AT1G43760	6.5e-05	54.2	Isothermality	24	80	RNA-directed DNA polymerase (reverse transcriptase)
CM062521.1:54510816-54511216	cyclic nucleotide gated channel 1	CNGC1	3.2e-44	64.4	Precipitation of Wettest Quarter	101	378	RNA processing, tRNA methylation
Transmembrane Transport
CM062521.1:54512807-54513207	cyclic nucleotide gated channel 3	CNGC3	2.7e-35	78.9	Precipitation of Wettest Quarter	71	306	calmodulin binding, transmembrane transport
CM062518.1:32112688-32113088	Nucleobase-ascorbate transporter 7	NAT7	1.4e-19	100	%N	31	147	transmembrane transporter activity
CM062513.1:39906896-39907296	Transmembrane amino acid transporter family protein	AT1G48640	4.8e-19	84.0	Isothermality	25	134	transmembrane transporter activity
CM062518.1:32112688-32113088	Xanthine/uracil permease family protein	AT5G62890	6.5e-19	96.8	%N	31	144	transmembrane transporter activity
CM062520.1:7506331-7506731	HXXXD-type acyl-transferase family protein	AT5G17540	2.5e-18	50.0	Mean Temp of the Coldest Month	54	141	transferase
CM062521.1:39048707-39049107	HXXXD-type acyl-transferase family protein	AT5G23970	4.5e-12	29.9	%N	107	145	transferase
Primary and Secondary Metabolism
CM062522.1:5748917-5749317	TTF-type zinc finger protein with HAT dimerization domain-containing protein	AT1G19260	1.1e-10	43.3	Isothermality	60	135	sphingolipid metabolism, growth
CM062520.1:52829254-52829654	2-oxoglutarate (2OG) and Fe(II)-dependent oxygenase superfamily protein	AT4G25300	9.8e-34	62.4	Precipitation of Wettest Quarter	85	302	flavonoid biosynthetic process
CM062519.1:29663770-29664170	homogentisate phytyltransferase 1	HPT1	0.011	64.0	Isothermality	25	77	vitamin E biosynthetic process
CM062513.1:40703640-40704040	beta glucosidase 15	BGLU15	0.00084	51.9	%C	27	85	carbohydrate metabolism
Repeat families
CM062516.1:52522720-52523120	Ankyrin repeat family protein	AT5G04680	2.8e-38	55.1	Mean Temp of the Coldest Month	118	335
CM062513.1:39906896-39907296	Transducin/WD40 repeat-like superfamily protein	AT5G19920	6.6e-05	37.5	Mean Temp of the Coldest Month	40	93
CM062522.1:8223433-8223833	Copia-like polyprotein/retrotransposon	AT1G21280	3.2e-16	29.6	Isothermality	108	175
CM062522.1:8223490-8223890	Copia-like polyprotein/retrotransposon	AT1G21280	5.7e-19	28.7	Mean Temp of the Coldest Month	129	195
CM062522.1:8223598-8223998	Copia-like polyprotein/retrotransposon	AT1G21280	6.6e-09	26.4	Mean Temp of the Coldest Month	91	122
CM062514.1:58215089-58215489	hAT transposon superfamily protein	AT4G08267	8.4e-08	39.6	Precipitation of Wettest Quarter	53	114
Uncharacterized proteins
CM062514.1:47673935-47674335	Uncharacterized mito protein	ATMG00860	1.5e-22	46.8	Isothermality	62	173
CM062516.1:57412421-57412821	Uncharacterized mito protein	ATMG00810	2e-22	43.1	Isothermality	51	132
CM062516.1:19455876-19456276	protein_coding transcript_biotype	ATMG00850	0.00061	50.0	Isothermality	32	86
CM062516.1:11786411-11786811	protein_coding gene	AT2G22795	0.035	31.9	Mean Temp of the Coldest Month	47	66
CM062515.1:46327107-46327507	protein_coding gene	AT1G37113	0.072	29.5	Mean Temp of the Coldest Month	61	71
CM062520.1:10773621-10774021	protein_coding gene	KTI5	2.8e-17	45.2	Mean Temp of the Coldest Month	42	130

## Sheet: Table_S8
Table S8. Worldclim bioclimatic variable contributions to each other first principal component axes
Variable	PC 1 Loading	PC 2 Loading	PC 3 Loading
wc2.1_2.5m_bio_1	0.275	0.167	0.127
wc2.1_2.5m_bio_10	0.274	0.174	0.12
wc2.1_2.5m_bio_11	0.277	0.159	0.127
wc2.1_2.5m_bio_12	-0.272	0.078	0.222
wc2.1_2.5m_bio_13	-0.25	-0.135	0.029
wc2.1_2.5m_bio_14	-0.229	0.233	0.286
wc2.1_2.5m_bio_15	0.126	-0.338	-0.325
wc2.1_2.5m_bio_16	-0.258	-0.118	0.041
wc2.1_2.5m_bio_17	-0.224	0.246	0.294
wc2.1_2.5m_bio_18	-0.259	0.009	0.166
wc2.1_2.5m_bio_19	-0.224	0.238	0.307
wc2.1_2.5m_bio_2	0.088	-0.385	0.355
wc2.1_2.5m_bio_3	0.141	-0.327	0.377
wc2.1_2.5m_bio_4	-0.188	0.076	-0.107
wc2.1_2.5m_bio_5	0.274	-0.034	0.277
wc2.1_2.5m_bio_6	0.202	0.349	-0.057
wc2.1_2.5m_bio_7	0.068	-0.398	0.34
wc2.1_2.5m_bio_8	0.273	0.149	0.108
wc2.1_2.5m_bio_9	0.274	0.165	0.137
